# Supplementary material for: A microglia clonal inflammatory disorder in Alzheimer’s disease
Source: eLife. 2025 Mar 14;13:RP96519. doi: 10.7554/eLife.96519 (PMC11908784; doi:10.7554/eLife.96519)
Supplement: Figure 3—source data 2. [file elife-96519-fig3-data2.zip]

Archive with 16 entries (16 files):
- Figure 3F- Tubulin  .png
- __MACOSX/._Figure 3F- Tubulin  .png
- Figure 3F- pERK1:2  .png
- __MACOSX/._Figure 3F- pERK1:2  .png
- Figure 3F- Flag (RIT1)  .png
- __MACOSX/._Figure 3F- Flag (RIT1)  .png
- Figure 3F- ERK1:2  .png
- __MACOSX/._Figure 3F- ERK1:2  .png
- Figure 3E- Tubulin  .png
- __MACOSX/._Figure 3E- Tubulin  .png
- Figure 3E- pERK1:2 .png
- __MACOSX/._Figure 3E- pERK1:2 .png
- Figure 3E- HA-Cbl .png
- __MACOSX/._Figure 3E- HA-Cbl .png
- Figure 3E- ERK1:2  .png
- __MACOSX/._Figure 3E- ERK1:2  .png
