# Supplementary material for: A microglia clonal inflammatory disorder in Alzheimer’s disease
Source: eLife. 2025 Mar 14;13:RP96519. doi: 10.7554/eLife.96519 (PMC11908784; doi:10.7554/eLife.96519)
Supplement: Figure 3—source data 3. [file elife-96519-fig3-data3.zip]

Archive with 16 entries (16 files):
- ERK1:2 3E.jpg
- __MACOSX/._ERK1:2 3E.jpg
- ERK1:2 3F.jpg
- __MACOSX/._ERK1:2 3F.jpg
- FLAG RIT1 3F.jpg
- __MACOSX/._FLAG RIT1 3F.jpg
- HA-Cbl 3E.jpg
- __MACOSX/._HA-Cbl 3E.jpg
- pERK 3F.jpg
- __MACOSX/._pERK 3F.jpg
- pERK1:2 3E.jpg
- __MACOSX/._pERK1:2 3E.jpg
- Tubulin 3E.jpg
- __MACOSX/._Tubulin 3E.jpg
- Tubulin 3F.jpg
- __MACOSX/._Tubulin 3F.jpg
