# Supplementary material for: A microglia clonal inflammatory disorder in Alzheimer’s disease
Source: eLife. 2025 Mar 14;13:RP96519. doi: 10.7554/eLife.96519 (PMC11908784; doi:10.7554/eLife.96519)
Supplement: Figure 3—figure supplement 1—source data 2. [file elife-96519-fig3-figsupp1-data2.zip]

Archive with 12 entries (12 files):
- CBLFigure 3-figure supplement 1- B.png
- __MACOSX/._CBLFigure 3-figure supplement 1- B.png
- FLAG Figure 3-figure supplement 1- A.png
- __MACOSX/._FLAG Figure 3-figure supplement 1- A.png
- MAPK Figure 3-figure supplement 1- B.png
- __MACOSX/._MAPK Figure 3-figure supplement 1- B.png
- pCHEK2 Figure 3-figure supplement 1- A.png
- __MACOSX/._pCHEK2 Figure 3-figure supplement 1- A.png
- pMAPK Figure 3-figure supplement 1- B.png
- __MACOSX/._pMAPK Figure 3-figure supplement 1- B.png
- tubulin Figure 3-figure supplement 1- B.png
- __MACOSX/._tubulin Figure 3-figure supplement 1- B.png
