# Supplementary material for: A microglia clonal inflammatory disorder in Alzheimer’s disease
Source: eLife. 2025 Mar 14;13:RP96519. doi: 10.7554/eLife.96519 (PMC11908784; doi:10.7554/eLife.96519)
Supplement: Figure 3—figure supplement 1—source data 3. [file elife-96519-fig3-figsupp1-data3.zip]

Archive with 12 entries (12 files):
- Tubulin  Figure 3-figure supplement 1 B.jpg
- __MACOSX/._Tubulin  Figure 3-figure supplement 1 B.jpg
- Total MAPK Figure 3-figure supplement 1 B.jpg
- __MACOSX/._Total MAPK Figure 3-figure supplement 1 B.jpg
- pMAPK Figure 3-figure supplement 1 B.jpg
- __MACOSX/._pMAPK Figure 3-figure supplement 1 B.jpg
- P-CHEK2 Figure 3-figure supplement 1 A  .jpg
- __MACOSX/._P-CHEK2 Figure 3-figure supplement 1 A  .jpg
- Flag Figure 3-figure supplement 1 A.jpg
- __MACOSX/._Flag Figure 3-figure supplement 1 A.jpg
- CBL  Figure 3-figure supplement 1 B.jpg
- __MACOSX/._CBL  Figure 3-figure supplement 1 B.jpg
