# Supplementary material for: A microglia clonal inflammatory disorder in Alzheimer’s disease
Source: eLife. 2025 Mar 14;13:RP96519. doi: 10.7554/eLife.96519 (PMC11908784; doi:10.7554/eLife.96519)
Supplement: Figure 4—source data 2. [file elife-96519-fig4-data2.zip]

Archive with 24 entries (24 files):
- Actin- cbl 4A.png
- __MACOSX/._Actin- cbl 4A.png
- Actin-CBL IPSC-4G.png
- __MACOSX/._Actin-CBL IPSC-4G.png
- Actin-KRAS-4A.png
- __MACOSX/._Actin-KRAS-4A.png
- Actin-rit1-4A.png
- __MACOSX/._Actin-rit1-4A.png
- ERK-cbl 4A.png
- __MACOSX/._ERK-cbl 4A.png
- ERK-CBL IPSC-4G.png
- __MACOSX/._ERK-CBL IPSC-4G.png
- ERK-KRAS-4A.png
- __MACOSX/._ERK-KRAS-4A.png
- ERK-Rit1-4A.png
- __MACOSX/._ERK-Rit1-4A.png
- pERK-cbl 4A.png
- __MACOSX/._pERK-cbl 4A.png
- pERK-CBL IPSC-4G.png
- __MACOSX/._pERK-CBL IPSC-4G.png
- pERK-KRAS-4A.png
- __MACOSX/._pERK-KRAS-4A.png
- pERK-rit1-4A.png
- __MACOSX/._pERK-rit1-4A.png
