# Supplementary material for: A microglia clonal inflammatory disorder in Alzheimer’s disease
Source: eLife. 2025 Mar 14;13:RP96519. doi: 10.7554/eLife.96519 (PMC11908784; doi:10.7554/eLife.96519)
Supplement: Figure 4—source data 3. [file elife-96519-fig4-data3.zip]

Archive with 24 entries (24 files):
- Actin 4G .jpg
- __MACOSX/._Actin 4G .jpg
- Actin RIT1 line 4A .jpg
- __MACOSX/._Actin RIT1 line 4A .jpg
- Actine-CBL line 4A .jpg
- __MACOSX/._Actine-CBL line 4A .jpg
- Actine-KRAS line 4A .jpg
- __MACOSX/._Actine-KRAS line 4A .jpg
- ERK-CBL line 4A .jpg
- __MACOSX/._ERK-CBL line 4A .jpg
- ERK-KRAS line 4A .jpg
- __MACOSX/._ERK-KRAS line 4A .jpg
- ERK-RIT1 line 4A .jpg
- __MACOSX/._ERK-RIT1 line 4A .jpg
- ERK1:2 4G.jpg
- __MACOSX/._ERK1:2 4G.jpg
- pERK 4G .jpg
- __MACOSX/._pERK 4G .jpg
- pERK-CBL line 4A .jpg
- __MACOSX/._pERK-CBL line 4A .jpg
- pERK-KRAS line 4A .jpg
- __MACOSX/._pERK-KRAS line 4A .jpg
- pERK-RIT1 line 4A .jpg
- __MACOSX/._pERK-RIT1 line 4A .jpg
