# Supplementary material for: A microglia clonal inflammatory disorder in Alzheimer’s disease
Source: eLife. 2025 Mar 14;13:RP96519. doi: 10.7554/eLife.96519 (PMC11908784; doi:10.7554/eLife.96519)
Supplement: Figure 4—figure supplement 1—source data 2. [file elife-96519-fig4-figsupp1-data2.zip]

Archive with 28 entries (28 files):
- Actin-Figure 4- Supplement 1-I-cbl ipsc line  .png
- __MACOSX/._Actin-Figure 4- Supplement 1-I-cbl ipsc line  .png
- total ERK-Figure 4- Supplement 1-I-cbl ipsc line  .png
- __MACOSX/._total ERK-Figure 4- Supplement 1-I-cbl ipsc line  .png
- pERK-Figure 4- Supplement 1-I-cbl ipsc line   .png
- __MACOSX/._pERK-Figure 4- Supplement 1-I-cbl ipsc line   .png
- Actin-Figure 4- Supplement 1-B-PTPN11 line 2 .png
- __MACOSX/._Actin-Figure 4- Supplement 1-B-PTPN11 line 2 .png
- ERK1:2-Figure 4- Supplement 1-B-PTPN11 line   .png
- __MACOSX/._ERK1:2-Figure 4- Supplement 1-B-PTPN11 line   .png
- pERK-Figure 4- Supplement 1-B-PTPN11 line   .png
- __MACOSX/._pERK-Figure 4- Supplement 1-B-PTPN11 line   .png
- Actin-Figure 4- Supplement 1-B-PTPN11 line   .png
- __MACOSX/._Actin-Figure 4- Supplement 1-B-PTPN11 line   .png
- PTPN11-Figure 4- Supplement 1-B-PTPN11 line   .png
- __MACOSX/._PTPN11-Figure 4- Supplement 1-B-PTPN11 line   .png
- Actin-Figure 4- Supplement 1-A-KRAS line   .png
- __MACOSX/._Actin-Figure 4- Supplement 1-A-KRAS line   .png
- KRAS-Figure 4- Supplement 1-A-KRAS line   .png
- __MACOSX/._KRAS-Figure 4- Supplement 1-A-KRAS line   .png
- Actin-Figure 4- Supplement 1-A-RIT1 line   .png
- __MACOSX/._Actin-Figure 4- Supplement 1-A-RIT1 line   .png
- RIT1-Figure 4- Supplement 1-A-RIT1 line   .png
- __MACOSX/._RIT1-Figure 4- Supplement 1-A-RIT1 line   .png
- Actin-Figure 4- Supplement 1-A-CBL line   .png
- __MACOSX/._Actin-Figure 4- Supplement 1-A-CBL line   .png
- CBL-Figure 4- Supplement 1-A-CBL line   .png
- __MACOSX/._CBL-Figure 4- Supplement 1-A-CBL line   .png
