# Supplementary material for: A microglia clonal inflammatory disorder in Alzheimer’s disease
Source: eLife. 2025 Mar 14;13:RP96519. doi: 10.7554/eLife.96519 (PMC11908784; doi:10.7554/eLife.96519)
Supplement: Figure 4—figure supplement 1—source data 3. [file elife-96519-fig4-figsupp1-data3.zip]

Archive with 30 entries (30 files):
- Actin cbl line A.jpg
- __MACOSX/._Actin cbl line A.jpg
- Actin cbl line2 A.jpg
- __MACOSX/._Actin cbl line2 A.jpg
- Actin F.jpg
- __MACOSX/._Actin F.jpg
- Actin I.jpg
- __MACOSX/._Actin I.jpg
- Actin PTPN11 line B.jpg
- __MACOSX/._Actin PTPN11 line B.jpg
- Actin RIT1 line A.jpg
- __MACOSX/._Actin RIT1 line A.jpg
- Actin-KRAS line A .jpg
- __MACOSX/._Actin-KRAS line A .jpg
- CBL cbl line A.jpg
- __MACOSX/._CBL cbl line A.jpg
- CBL cbl line2 A.jpg
- __MACOSX/._CBL cbl line2 A.jpg
- CBL F.jpg
- __MACOSX/._CBL F.jpg
- ERK I.jpg
- __MACOSX/._ERK I.jpg
- KRAS KRAS line A.jpg
- __MACOSX/._KRAS KRAS line A.jpg
- pERK I.jpg
- __MACOSX/._pERK I.jpg
- PTPN11 PTPN11 line B.jpg
- __MACOSX/._PTPN11 PTPN11 line B.jpg
- RIT1 RIT1 line A.jpg
- __MACOSX/._RIT1 RIT1 line A.jpg
